# Supplementary material for: A survey of healthcare providers’ knowledge and attitudes regarding pain relief in labor for women in Ethiopia
Source: BMC Pregnancy Childbirth. 2017 Feb 7;17:56. doi: 10.1186/s12884-017-1237-4 (PMC5295213; doi:10.1186/s12884-017-1237-4)
Supplement: Additional file 1: — Pain Relief Questionnaire Responses. The data comprises the results of the questionnaires administered to 164 healthcare providers in Ethiopia to guage their opinions surrounding administering pain relief to women in labor. (XLSX 17 kb) [file 12884_2017_1237_MOESM1_ESM.xlsx]

## Sheet: Sheet1
Hospital_Place	Sex	Profession	Feel_Pain_Labour	Should_Pain_Relieved	Asked_to_provide	Would_you_provide	WHO_pain_ladder	Concerns_Using
Yirgalem	Female	Midwifery student	No	No	Yes	No	No	No
Yirgalem	Female	Midwifery student	No	No	Yes	No	No	Unsure
Yirgalem	Female	Midwife	No	No	No	No	Yes	Yes
Yirgalem	Female	Midwifery student	No	No	Yes	No	Yes	Yes
Yirgalem	Female	Midwife	No	No	Yes	No	Yes
Yirgalem	Female	Midwife	No	No	Yes	Yes
Yirgalem	Female	Midwifery student	No	No	Yes	Yes
Yirgalem		Midwife	No	No	Yes	No	No	Unsure
Yirgalem		Midwifery student	No	No	Yes	No	Yes	Yes
Adare Hawassa	Female	Midwife	Yes	No	Yes	No	Yes	No
Adare Hawassa	Female	Midwife	Yes	No	Yes	No	Yes	Yes
Adare Hawassa	Female	Nurse	Yes	No	Yes	No	Yes	Yes
Adare Hawassa	Male	Nurse	Yes	No	Yes	Yes	Yes	Yes
Addis Ababa	Female	Midwife	Yes	No	Yes	No	Yes	No
Addis Ababa	Female	Doctor	Yes	No	Yes	No	No	No
Addis Ababa	Female	Nursing student	Yes	No	Yes	No	No	No
Addis Ababa	Female	Nursing student	Yes	No	Yes	No	No	No
Addis Ababa	Female	Nursing student	Yes	No	Yes	Yes	No	No
Addis Ababa	Female	Nursing student	Yes	No	Yes	Yes	No	No
Addis Ababa	Female	Nurse	Yes	No	Yes	No	Yes	Yes
Addis Ababa	Male	Midwife	Yes	No	Yes	No	No	No
Addis Ababa	Male	Midwife	Yes	No	Yes	No	No	No
Addis Ababa	Male	Nurse	Yes	No	Yes	Yes	Yes	Yes
Addis Ababa	Male	Nurse	Yes	No	Yes	Unsure	No	No
Yirgalem	Female	Midwife	Yes	No	Yes	No	Yes	Yes
Yirgalem	Female	Midwife	Yes	No	Yes	Yes
Yirgalem	Female	Midwife	Yes	No	Yes	Yes
Yirgalem		Anaesthetic nurse	Yes	No	Yes	No	No	No
Yirgalem		Obstetric nurse	Yes	No	Yes	Yes	No	No
Yirgalem		Midwifery student		No	Yes	No	Yes	Yes
Addis Ababa	Female	Anaesthetic nurse	No	Unsure	Yes	Unsure	No	Unsure
Adare Hawassa		Doctor	Yes	Unsure	Yes	Unsure	No	No
Addis Ababa	Male	Medical student	Yes	Unsure	Unsure	Yes	No	Unsure
Addis Ababa	Male	Medical student	Yes	Unsure	Unsure	Yes	No	Unsure
Addis Ababa	Male	Nurse	Yes	Unsure	Yes	Yes	Yes	Yes
Adare Hawassa	Female	Theatre nurse	No	Yes	No	Yes	Yes	No
Adare Hawassa	Female	Nurse	No	Yes	No	Yes	No	Unsure
Adare Hawassa	Male	Doctor	No	Yes	Yes	Yes		No
Adare Hawassa		Midwife	No	Yes	Yes	Yes		No
Addis Ababa	Female	Junior doctor	No	Yes	Yes	Yes		No
Addis Ababa	Female	Midwife	No	Yes	Yes	Yes		No
Addis Ababa	Female	Medical student	No	Yes	Unsure	Yes	No	No
Addis Ababa	Female	Obstetric nurse	No	Yes	Yes	Yes	No	Yes
Addis Ababa	Male	Medical student	No	Yes	Yes	Yes	No	Yes
Addis Ababa	Male	Nurse	No	Yes	Yes	Yes	No	Yes
Addis Ababa	Male	Other	No	Yes	No	Yes
Yirgalem	Female	Midwife	No	Yes	Yes	Yes	No	No
Yirgalem	Female	Midwife	No	Yes	Yes	Yes	No	Yes
Yirgalem	Female	Midwife	No	Yes	Yes	Yes	No	Yes
Yirgalem	Female	Midwifery student	No	Yes	Yes	Yes	No	Yes
Yirgalem	Female	Obstetric nurse	No	Yes	Yes	Yes	No	Yes
Yirgalem	Female	Midwifery student	No	Yes	Yes	Yes	No	Yes
Yirgalem	Female	Midwife	No	Yes
Yirgalem	Female	Midwifery student	No	Yes
Addis Ababa		Junior doctor	Unsure	Yes	Yes	Yes	Yes	Yes
Adare Hawassa	Female	Midwife	Yes	Yes	Yes	Yes	No	No
Adare Hawassa	Female	Nurse	Yes	Yes	No	Yes		No
Adare Hawassa	Female	Nurse	Yes	Yes	No	Yes	No	Yes
Adare Hawassa	Female	Other	Yes	Yes	No	Yes	No	Yes
Adare Hawassa	Female	Other	Yes	Yes	Unsure	Yes	No	Yes
Adare Hawassa	Female	Doctor	Yes	Yes	Yes	Yes	Yes	Yes
Adare Hawassa	Female	Midwifery student	Yes	Yes	Yes	Yes	Yes	Yes
Adare Hawassa	Female	Doctor	Yes	Yes	Unsure	Yes	Yes	Yes
Adare Hawassa	Female	Midwife	Yes	Yes	No	Yes
Adare Hawassa	Male	Midwife	Yes	Yes	No	Yes	No	No
Adare Hawassa	Male	Anaesthetic nurse	Yes	Yes	Yes	Unsure	No	No
Adare Hawassa	Male	Midwife	Yes	Yes	Yes	Yes	No	NO
Adare Hawassa	Male	Medical student	Yes	Yes	Yes	Yes	No	Yes
Adare Hawassa	Male	Doctor	Yes	Yes	Yes	Yes	Yes	Yes
Adare Hawassa	Male	Midwife	Yes	Yes	Yes	Yes	Yes	Yes
Adare Hawassa	Male	Nurse	Yes	Yes	Yes	Yes	Yes	Yes
Adare Hawassa	Male	Medical student	Yes	Yes	Yes	Yes	Yes	Yes
Addis Ababa	Female	Nurse	Yes	Yes	Unsure	Unsure	No	No
Addis Ababa	Female	Nurse	Yes	Yes	Yes	Yes	No	No
Addis Ababa	Female	Nurse	Yes	Yes	Yes	Yes	No	No
Addis Ababa	Female	Midwife	Yes	Yes	Unsure	Yes	No	No
Addis Ababa	Female	Midwife	Yes	Yes	Unsure	Yes	No	No
Addis Ababa	Female	Nurse	Yes	Yes	No	No	Yes	No
Addis Ababa	Female	Nurse	Yes	Yes	Yes	Yes	Yes	No
Addis Ababa	Female	Nurse	Yes	Yes	Yes	Yes	Yes	No
Addis Ababa	Female	Nurse	Yes	Yes	Unsure	Yes	Yes	No
Addis Ababa	Female	General nurse	Yes	Yes	Yes	Yes	Yes	No
Addis Ababa	Female	Midwife	Yes	Yes	Yes	Yes	Yes	No
Addis Ababa	Female	Midwife	Yes	Yes	Yes	Yes	Yes	No
Addis Ababa	Female	Nurse	Yes	Yes	No	No	No	No
Addis Ababa	Female	Nurse	Yes	Yes	Yes	Yes	No	Unsure
Addis Ababa	Female	Nurse	Yes	Yes	No	Yes	No	Yes
Addis Ababa	Female	Nurse	Yes	Yes	No	Yes	No	Yes
Addis Ababa	Female	Nursing student	Yes	Yes	No	Yes	No	Yes
Addis Ababa	Female	Nursing student	Yes	Yes	No	Yes	No	Yes
Addis Ababa	Female	Other	Yes	Yes	No	Yes	No	Yes
Addis Ababa	Female	Medical student	Yes	Yes	Yes	Yes	No	Yes
Addis Ababa	Female	Medical student	Yes	Yes	Yes	Yes	No	Yes
Addis Ababa	Female	Medical student	Yes	Yes	Yes	Yes	No	Yes
Addis Ababa	Female	Nurse	Yes	Yes	Yes		Unsure	Yes
Addis Ababa	Female	Nurse	Yes	Yes			Unsure	Yes
Addis Ababa	Female	Nurse	Yes	Yes		Yes	Yes	Yes
Addis Ababa	Female	Nurse	Yes	Yes		Yes	Yes	Yes
Addis Ababa	Female	Medical student	Yes	Yes	Yes	Yes	Yes	Yes
Addis Ababa	Female	Medical student	Yes	Yes	Yes	Yes	Yes	Yes
Addis Ababa	Female	Medical student	Yes	Yes	Yes	Yes	Yes	Yes
Addis Ababa	Female	Medical student	Yes	Yes	Yes	Yes	Yes	Yes
Addis Ababa	Female	Nurse	Yes	Yes	Yes	Yes	Yes	Yes
Addis Ababa	Female	Nurse	Yes	Yes	Yes	Yes	Yes	Yes
Addis Ababa	Female	Nurse	Yes	Yes	Yes	Yes	Yes	Yes
Addis Ababa	Female	Nurse	Yes	Yes	Yes		Yes	Yes
Addis Ababa	Female	Other	Yes	Yes	No	Yes
Addis Ababa	Female	Other	Yes	Yes	No	Yes
Addis Ababa	Female	Doctor	Yes	Yes	Yes	Yes
Addis Ababa	Male	Doctor	Yes	Yes	Yes	Yes	No	No
Addis Ababa	Male	Theatre nurse	Yes	Yes	No	Yes	No	No
Addis Ababa	Male	Theatre nurse	Yes	Yes	No	Yes	No	No
Addis Ababa	Male	Theatre nurse	Yes	Yes	No	Yes	No	No
Addis Ababa	Male	Midwife	Yes	Yes	Unsure	Yes	No	No
Addis Ababa	Male	Midwife	Yes	Yes	Yes	Yes	No	No
Addis Ababa	Male	Nurse	Yes	Yes	No	No	Yes	No
Addis Ababa	Male	Nurse	Yes	Yes	No	No	Yes	No
Addis Ababa	Male	Nurse	Yes	Yes	Yes	Yes	Yes	No
Addis Ababa	Male	Nurse	Yes	Yes	Yes	Yes	Yes	No
Addis Ababa	Male	Nurse	Yes	Yes	Yes	Yes	Yes	No
Addis Ababa	Male	Nurse	Yes	Yes	No	No	No	No
Addis Ababa	Male	Nurse	Yes	Yes	No	No	No	No
Addis Ababa	Male	Medical student	Yes	Yes	No	Yes	No	Unsure
Addis Ababa	Male	Nurse	Yes	Yes	No	Yes	No	Yes
Addis Ababa	Male	Nurse	Yes	Yes	No	Yes	No	Yes
Addis Ababa	Male	Nursing student	Yes	Yes	No	Yes	No	Yes
Addis Ababa	Male	Pharmacist	Yes	Yes	No	Yes	No	Yes
Addis Ababa	Male	Doctor	Yes	Yes	Yes	Yes	No	Yes
Addis Ababa	Male	Junior doctor	Yes	Yes	Yes	Yes	No	Yes
Addis Ababa	Male	Nurse	Yes	Yes	Yes		No	Yes
Addis Ababa	Male	Nurse	Yes	Yes	Yes		No	Yes
Addis Ababa	Male	Nurse	Yes	Yes	Yes		No	Yes
Addis Ababa	Male	Nurse	Yes	Yes	Yes		No	Yes
Addis Ababa	Male	Nurse	Yes	Yes	Yes		No	Yes
Addis Ababa	Male	Obstetric nurse	Yes	Yes		Unsure	Unsure	Yes
Addis Ababa	Male	Doctor	Yes	Yes	Yes	Yes	Yes	Yes
Addis Ababa	Male	Doctor	Yes	Yes	Yes	Yes	Yes	Yes
Addis Ababa	Male	Medical student	Yes	Yes	Yes	Yes	Yes	Yes
Addis Ababa	Male	Medical student	Yes	Yes	Yes	Yes	Yes	Yes
Addis Ababa	Male	Doctor	Yes	Yes	Yes	Yes
Addis Ababa	Male	Doctor	Yes	Yes	Yes	Yes
Addis Ababa	Male	Nurse	Yes	Yes	Unsure
Addis Ababa	Male	Nurse	Yes	Yes
Addis Ababa	Male	Scrub nurse	Yes	Yes
Addis Ababa	Female	Anaesthetic officer	Yes	Yes	No	Yes	No	No
Yirgalem	Female	Medical student	Yes	Yes	No	Yes	No	No
Yirgalem	Female	Theatre nurse	Yes	Yes	No	No	No	No
Yirgalem	Female	Obstetric nurse	Yes	Yes	No	Yes	No	Yes
Yirgalem	Female	Pharmacist	Yes	Yes	No	Yes	No	Yes
Yirgalem	Female	Midwife	Yes	Yes	Yes	Yes	Yes	Yes
Yirgalem	Female	Anaesthetic officer	Yes	Yes	Yes	Yes
Yirgalem	Female	Midwife	Yes	Yes	Yes	Yes
Yirgalem	Male	Specialist	Yes	Yes	No	No	No	No
Yirgalem	Male	Specialist	Yes	Yes	No	No	No	No
Adare Hawassa		Medical student	Unsure			Unsure	Yes	No
Adare Hawassa		Medical student	Unsure				Unsure	Yes
Adare Hawassa		Midwifery student	Unsure				Yes	Yes
Addis Ababa	Male	Medical student	Unsure			Unsure	Unsure	No
Addis Ababa		Obstetric nurse	Unsure		No	Yes	No	Yes
Adare Hawassa		Theatre nurse						No
Adare Hawassa		Theatre nurse
Adare Hawassa		Nurse
Addis Ababa		Scrub nurse			No	Yes	No	Yes
Addis Ababa		Pharmacist					Yes
